# Supplementary material for: The RECAP Test Rapidly and Reliably Identifies Homologous Recombination-Deficient Ovarian Carcinomas
Source: Cancers (Basel). 2020 Sep 29;12(10):2805. doi: 10.3390/cancers12102805 (PMC7650677; doi:10.3390/cancers12102805)
Supplement: Supplementary file 1 [file cancers-12-02805-s001.zip]

Archive with 2 entries (2 files):
- cancers-930804-supplementary tables.xlsx
- cancers-930804-supplementary.pdf
